# Supplementary material for: Genomic Survey and Resources for the Boring Giant Clam Tridacna crocea
Source: Genes (Basel). 2022 May 18;13(5):903. doi: 10.3390/genes13050903 (PMC9140397; doi:10.3390/genes13050903)
Supplement: Supplementary file 1 [file genes-13-00903-s001.zip]

Archive with 1 entries (1 files):
- genes-1707455-supplementary.txt
