# Supplementary material for: Genomic Survey and Resources for the Boring Giant Clam Tridacna crocea
Source: Genes (Basel). 2022 May 18;13(5):903. doi: 10.3390/genes13050903 (PMC9140397; doi:10.3390/genes13050903)
Supplement: Supplementary file 1 [file genes-13-00903-s001.zip › genes-1707455-supplementary.txt]

>Tridacna crocea 18S complete 5.8S complete
GCCTGGAGTAATTCGGAGGCAAATTGGCAAAGGCATACTCGCAGTTGCGACAGCGCGGGT
ACGGAAGGTACGCTGATATCTCCGTGGACCCGCCAGCGACCCTGAAACGAGCAGTGCGGA
CGGCTGTTGATCGTCAATCCGAGTGACCCTTTGTGGCCGTCCCCTGCCAGAACAGTTCTC
GAGAAAAAGAAATGTAGGTTCGACCCAGTCCTGAACAGATAGTGTCTGAGGCGCACCTGG
ATGCCCGTCCCGAACGTACGGTCTGCTACCCGCAGCGAACGGGGGGCGAGGCGATTGAGC
TTTGAAAAAGAAACTCGGAAGACAAAGCCGAGATGTCATGAATAAAGAACGGACCGTCCG
GGACCCCTTACTCAAGGGTGGGGACCCGGGCGGAGAAGTAGTCTAGCAGACTGCGACCTG
GTTGATCCTGCCAGTAATTATATGCTTGTCTTAAAGATTAAGCCATGCAAGTCTAAGTAC
GGCCCTTCCATTGTGGGGGCGAGACTGCGGACGGCTCATTAAATCAGTTATGATTCCCAG
GAAGCTGGGCATTCTACTTGGATAACTGTGGCAATTCTAGAGCTAATACATGCACGAAAC
AGCTTCGCAATCCTCCCTCTGGTAGGGAGGAGAGGAGCGCACTTGTTAGCCCGAAACCAA
CGTAATTTTGGTGAACTCTGGACAACTTTGCCGATCGCAGGGCCTTTGTGCCGGCGACAT
ATCTTTCAAGTGTCTGACCTATCATACTGGATGGTTTGCGCTCTGCGCACCATGGTTACA
ACGGGTGACGGGGAATCAGGGTTCGATTCCGGAGAGGGAGCATGAGAAACGGCTGCCACA
TCCAAGGAAGGCAGCAGGCACGCAACTTACCCAATGCCGACACGGCGAGGTAGTGACGAA
AAATACCAATACGGGAGTCTCTACACGAGGTCCCGCAATTGAAATGAGTACACTCTAAAT
CCTTTAACGAGGATCTATTGGAGGGCAAGTCTGGTGCCAGCAGCCGCGGTAATTCCAGCT
CCAATAGCGTATGTCAAAGCTGCTGCGGTTAAAAAGCTCGTAGTTGGATCTCAGAGTGGG
GCTGGCGGTGCGCTGTAGCGGCGATCTACTGCCATACCCCATGCAACTTGACGGCAGAAC
AGACTCGGGGTGCTCTTGACTGAGTGTGTCGGGTGGCCGGAACGTTTACTGTGAAAAAAT
TAGGGTGCTCAAAGCAGGCCTTCGTGCCCGAATACTGGTGCATGGAATAATAGAGTAGGA
CCTCGGCTCCAGTCTTGTTGGTTTACGGAGCGCGAGGTAATGATTAAGAGGGACGGCCGG
GGGCATACGTACTGCGTCGTGAGAGGTGAAATTCTGTGACCGTCGCAGGACGAACGAAAG
CGAAAGCATTTGCCAAGAATGTTTTCCTTAATCAAGAACGAAAGTCAGAGGTTCGAAGAC
GATCAGATACCGTCGTAGTTCTGACCGCAAACTATGCCAACCGACACTCCGCCGGAGTTG
CTTAATTGACCCGGCGAGGAGTCCCCGGGAAACCAAAGTTTCTGGGTTCCGGGGGGAGTA
CGGTTGCAAAGCTGAAACTTAAAGGAATTGACGGAAGGGCACCACCAGGAGTGGAGCCTG
TGGCTTAATTTGACTCAACACGGGAAACCTCACCCGGTCCGGACACTGGAAGGATTGACA
GACTAAAGCTCTTTCTTGATTCAGTGGGTGGTGGTGCATGGCCGTTCTTAGTTGGTGGAG
TGATTTGTCTGGTTAATTCCGATAACGAACGAGACTCTCGCCTGCTAAATAGTTTTCCAT
ACGTTACCTTATGGAACCTAAACTTCTTAGAGGTACAAGTGGCGTTTAGCCACACGAAAC
AGAGCAATAACAGGTCTGTGATGCCCTTAGATGTCCGGGGCCGCACATGTGCTACAATGA
ATGCATCAACGTGTATCAGCCTCGCCCGAAAGGGTTGGGGAATCCGCTGAACGGCATTCT
CAGTAGGGATTGGGGATTGCAATTATTTCCCATGAACACGGAATTCCCAGTAGGCGCCAG
TCATCAGCTGGCGTCGATTGAGTCCCTGCCCTTTGTACACACCGCCCGTCGCTACTACCG
ATCGCTCTTGTTAATGAGCTTGTCGGATTGGACCCGGTGAGCAGTCGTTGCGCTCCATCT
CCTCGCGGGGTGGGCCTTCGTCTGCGAGCTTTGGTGTTTGCCGAGAAGATCGGCAAATTA
TCTGGAGTAGAGGAAGTAAAAGTCGTAACAAGGTATCCGTAGGTGAACCTGCGGATGGAT
CATTACTGTTTAATAGATAAACGGAGATGGCATCATAATCATTTCATGCGAAGTTGTGTC
GGACTCCCGACGACGGTACGGCGACCTCGAACCCAGCAGAGGGTGCGTGCGTACGTACGT
ACGTACTGGACTCGGTCGAGGCCGTCCGCTTCGAATCCTAATATACTGGAATCCAAAATG
TAAAAAAAAGGCTTTCCGGGAAGGGAAACCCGGTCTACCAAAAACTCCCGTGTACAAAAC
AAATACGTACTACTCTGTGCGGTGGATCACTCGGCTCGTGTGTCGATGAAGAGCGCAGCT
AGCTGCGAGAAGTAATGTGAATTGCAGAACCACATTGAAACATCGACATCTTGAACGCAC
ATGGCGGCCTCCGGGTTACTCCGGAGGCCACGTCTGTCTGAGGGTCGGCTTTGTAGTGCT
ATGAGAATCGGCGGTCTCCACCACCACACCAGTTGAAAAACTGGATACGGACGTCCGCCT
GGGTGCTTCTCGGTAACACGAAAGGAAAAAGCCGCCGGGTGGCGAGTTGTTGACCTAGCC
CTCGGAGCGAGATCGGAAGAG
>Tridacna crocea 28S partial
TCTTGCGGTGTCCAGAGCGCTCTCGTCGGCCCTTGAAAATCCGAGGGAGACAGTGTCAGTCTCGTACCAGGCCGTACCCATATCCGCAGCAGGTCTCCGAGGTGAACAGCCTCTAGTCGATAGAACAATGTAGGTAAGGGAAGTCGGCAAAATCGATCCGTAACTTCGGGAGAAGGATTGGCTCTAAGGACTGGGCCGGACGGGCTGGAGTGCGAAGCGGGATTCCGGCGCGGGCGCGGGTTTGGGCGAGGAGACGAGCCCGAACCGTCGTGTGCCCAAGCCTTCTCGTGGAGCGCTTCAGCTTCTTTTTGGAGCGGCCTTCTCGGCAGCTTCTGAAAATCGTCCGGCAACTAACAGTCGACTTAGAACTGGCACGGACCCAGGGAATCCGACTGTCTAATTAAAACAAAGCATTGCGATGGCCGTCAACCGGTGTTGACGCAATGTGATTTCTGCCCAGTGCTCAGGATGTCAAAGTGAAGAAATTCATCGAAGCGCGGGTAAACGGCGGGAGTAACTATGACTCTCTTAAGGTAGCCAAATGCCTCGTCATCTAATTAGTGACGCGCATGAATGGATTAACGAGATTCCCACTGTCCCTATCTACTATCTAGCGAAACCACAGGCAAGGGAACGGGCTTGCCATTCAAACAGCGGGGAAAGAAGACCCTGTTGAGCTTGACTCTAGTTAATTTGGCTCTGTGAAGAGACATGGGAGGTGTAGCATAGGTGGGAGGCCTCTCAGAGTGTCCGAACTTGAAATACCACTACTTCGATCGTCTCCTTACTTATTCAGTGAAGCGGAGACGGGGCCGAAAGGCCCCAACTTGTGGCTCTCAAACCGGACGCGTCTTCGTGTCCGGTGATCCGATCTGAAGACCCTGCCAGGCGGGGAGTTTGACTGGGGCGGTACATTTGTCAAACGGTAACGCAAGTGTCCTAAGGTGAGCTCCGAGAGGACGGAAACCTCTCCTGGAGCAAAAGGGCAAAAGCTCACTTGATTTTGATTTTCAGTACGAATACAGACTGTGAAAGCACGGCCTATCGATCCTTTTTGTTTTTCCTTCGGAGTTTGAAGCAAGAGGTGTCAGAAAAGTTACCACAGGGATAACTGGCTTGTGGCAGCCAAGCGTTCATAGCGACGTTGCTTTTTGATCCTTCGATGTCGGCTCTTCCTATCATTGTGAAGCAGAATTCACCAAGCGTTGGATTGTTCACCCACCAACAGGGAACGTGAGCTGGGTTTAGACCGTCGTGAGACAGGTTAGTTTTACCCTACTGTTGACCTTATTTCTACAGAGAAACACTATTCTTATAGACGAACTCGTTGCAATGGCAATCCTGCTCAGTACGAGAGGAACCGCAGGTTCAGAAACTTGGTTTATGTGCTTGGCCGATAGGCCAATGGAGCGAGGCTACCCTCTGGGGGATTATGACTGAACGCCTCTAAGTCAGAATCCCGCCCAGGGTGCGTCTCAACGATACCTTTCAAGCACCGCACTTGTCGTTCGAAGGCAACGATAGGGTCGCGCGGCACGGAACGACGGTGGACGGCCCTGCCGTCCCAGCGTCTCCCGTCCGCCGACCGTGGCTCAGCCGCAGCACTGACCTCCTTCGCCGTGGCGATCACTTTCCACGGCGCTTGGTCTCCACCATCCCATGCAACGCAGCGGTGTTGGATCACTCGCAGACGACTTGGCTTTCTGGGTCGGGGTGTCGTAAATAGTAGAGCAGCCACCACACTGCGATCTATTGAGACTCAGCCCTCGACACTGAGATTTGTCCGCTCAGGACGGACGAACTCGGCTGTTACTGTAACTAGTCGGTCTGTCTGTGAGTGTGTAACCCTAACTAACCCCACACTGGCGGTCCAGTCCCACCGTCCCCGGAGGAACGAAGGAACACTGACTGCGAGTCCGTGAGAGGGCACGGACACCCAAGTTGAATGCGGGCAGGGGGGCAACTTGGAAGCAGAGTGAGACTCTAACCCACGGTGACGGTCCGTCCGCACGTAGAGTAACAACGGGGAGTCTGTGAGAGGGCACGGACACCGAGTTGGAAGCAGAGTGTTACTGCGTGCGAGGACGGCAGGCAAAGTCTGGTGCGAGGGCCGGCCGCCCAAGGAGAAAGGCGAGAGGGCCGAGGAAGAGAGGAGAGCGAGAAAGAAAAACGGGAGGGGAATAGGCAGGAGGTGTTCCATTCCGAGGAGCACAAAAATTTCGGACAGGGGCGATTTTCCAACACGGTGTTCCACCCTGGGGGAGCATCTTCGGAGATGGTTTATTTTCCAACACGGTGTTCCACCCT
>Tridacna crocea mitochondrial genome from RNAseq
TACTTGTGGAAGCTAAATTTGGCAGTAGTTCTATTTTAAAATTATTATATATAAACCTTGATTTGAGACAGACAAATTTCATTTCCCGATCCATCTACAG
TAAATATAAAATATATAATCTTATACCATGGTTGTGTTATAACTGTTTGCGTAGTAGTGATATCATTTGTGATAGCCGGCTTTTACTATATTATTATGCC
TTGGTATAGCGAGGAGACATTTACTAAGTGCTATACAAAAGGAGAAAAAGCGGAGGCTATCTGAACTGGAGTGCCCATAATCTTTTTATTTTTACTCTCT
ATTCCGTCACATGTGCTTTTATATTACTCAGGGTCTCGTAAAGGATGCGAGTATTTATATAATTTAAAAGTAGTTGGCCACCAGTGATATTGAAGATACG
AGTATTTTGTTGGTGCAAAGTCATTTTCTTTCGATTCTTATATAGTTCCTATTTCAGATCTTCCTTTAGATGGATATATATTTATAGATGTTGATAAGCG
ATGTGTCTTACCTGTAAACCGGTTGATTCGAGTGTTGTATACCAGAGTAGATGTCGTACATTCTTGATTTATTCCTAGGTTTGGGTTTAAAAATGATTGT
ATTCCAGGCCGCATCGGGAGCTCAAGGTTGGTTATCAATGCGCCAGGGATTTATTATGGGTTTTGTACTGAGCTTTGTGGTGCTTATCATAGAGAAATAC
CTATTGTTGTAGAGGCAGTACCAGCATTTGAATTTGATAGATGACTTTTAGCGGTTAGTATAGAAGATTTAGGTGAAGAGGTCATAGAAACACAACAGAA
CCTAGCCGGGTTAAGGGTTGTAACTAAAGGTCCTTCTGAAGCAGGGATCAATTCTGTGGGTGGGACTAAGGATAAAGTAGCTTTACTTGTGGCAGTGGAA
GAGCCAGCTAATAAGATTGAAGAAGTTAGTACTAATAAAGGAAGGCATTAGCCTGTTAGAAGTAGATAGTGAGACGAAAGCCCCACTCGCCCAGAGTAGT
TAAAAGACAAAAACCCTTTTTTGATACACCCAAAGAGTCAGTTGACAATGCCGGAGGGATAAAAGTGTTGGCACTAAAGATTTTTAGCTTTCTGGGGCAG
TTAAAAGATAATCTTTGAAGTACCAAAACATACGGGAATGTCCCTACAGAAATTAGGGTTGTTAATACGAAATTTTTTGTTGCTTAGGTAGATGATCGGT
TAAAAGACGTTAATAGCCGAGTCACAAACCTAAAGCCCTGTGCTGTTTGAATGGAGTATCTGCACGTAATTCCCTACCAAAAGAATTAAATACTTTTTAA
TTATAGGAGGGTGGGGACCTTAAAGTTCAAAAACCTAGAGTGTAACAGTGTGTAGAAGGGTATTATAATCTTTGTTTTGTTTTAATGGCCCAAACATGCT
AAATTACCTACAGCATTATTTAGGTTGCATAATTAAAGGGGGGATTTGGAAAAAAAANNNNNNNNNNNNNNNNNNNNNNNNNNNNNNNNNNNNNNNNNNN
NNNNNNNNNNNNNNNNNNNNNNNNNNNNNNNNNNNNNNNNNNNNNNNNNNAAAACTCAGAGATGGGATTATACCCCGTAAGGTGGGATTATTATTTTTGA
TTACGAAGAAAGAGAGTTTGGTTAAGGTTCCTTTTTTTTTATTCCGACTTAACGGACAGTACGACTTATGGGGAATTGATATGGAGTGAATGCTGTAAGT
ATATGGCTCAAAAAGCGATCTGATAGGCAAGATTATATAAAATAAACGTGTTATACGCCTAAGTATAGTTTGGTTTTACATGCGGTTTATTTATATTTTT
AAGTGCTGATCTTTAGGCTTGGGTTAATTTTAATTCAAGTCTTTAAGGCCGAAGCTTTAATAAAATTAAGGCAATGACTTATAGTAAATCATGTATCAGC
TGTAGTCCGTAGATTTGGTGAGAAATGTAATCATTATTCCAGTAAGAGGAGATAAAGAGGGGGGTAAAACGGGTGCCAGCACCAGCGGTTAAACCTATCA
TCCTCAAAGAAAAAGTAACGAGTATTAGGGGGAAAAAGGATAAATGTATTAAAGTTATGCTTTCTGTCTTAATGTGGTGTAGAAACCAAAGGGAGATGTG
GTAAATCTGATTAACAAGCTTTTTTTCCGTAGGGCTGTGGCTAGTGACGGGGCAAATCCCCTTAACAATGTTCGTGTTCGGGCGAAGAGTGGTTGTACCA
TAGGAAGTCAATATACTTGGCGGTGTTACGAATTCGGTCAGGGGAGCTTGGCGGTTAATTCGATGATCCGCGAGAACTTTACCCCATACGTTTCTATCTG
TACGGCCGTTGATAGTTTATCCTAAAGGGATAGATGTAATCCCTTATTACATCTAGGCTAGATAATAAGGTAAAATTCAGGTAAATGTGGAGGATATGGT
GGGGCCTTAGCTGAGCTACAATTTTTAATAAAAACGGACTTCGCCTGAAAAAAGCGGAAGTGGTCAAATAGTTTATAAGGCTGAAAAATTTATACTACTA
AAGACTACGCAGAAGGTGGACTTGAAAGTAAGAAAGTGAGAAGAAAGCCTTTCTGAATAGTTAAACGTAACGCGTACAAACCGCCCAGCGCTCTTGTATT
AAAAAGTCTAGATAAGTTGTAACAAGGAAAGGGTGGCCAAATCTGTCTTTAGTTGATAGGAAGGGTTATTAGATTAGCAATGTTTTTTATGTGTTTAGGA
GCGGTAGCGGCAGTGCACCCAATTTCATTGGGCTGCTATATTTTTTTGTTGGTAAGTCTTTGTGCAGTATTAATGTCAATCGAGTATAGGGCTTTTCTAG
GATTTTGTTTATATATGGTTGTTGTTGGGGGGCTTTTAGTAGTGTTCGCTTATGCTGCAGCTCTTAGGCCCGCTGCAAATTTTAAACTTAACTTTATAAA
TGTATGCCCCGGAGCTGTAGTGGTTTTTGTTGTTAGGTCATTTATTGGTTGGGTTTATTCTGATAGTGGGGCCCTAGCTAATAAGGAATATCAACAAAAC
TTAGGGTTAGGGTTTGATTGGAGTTGAGGTGTGTTGATTGTATTTTTGGGTGCTTTGTTGTTTATAGTCATGGTTTCTGTCGTAAATATTTGTCTTGTAA
CCGGGGAAGGGGCTTTAGTAGCTAGAAGGGCTTTTCCTCAAAAACGGACAGCCATAAAAAAAGCAGCTATAAACTCTGATCGAAAATTTCGGGTTGAATT
GCACTAATTTTAGCGTTAGAAAAAAGTGTGTTGTACAATATGAAAGTTCTGGGGCTTAATTAGTTAGTTTGGGTGTTGAAGGTTAAATTGAATTTAATCG
GAGTCTGAGATTGTTTTATTCTAAAAAAANNNNNNNNNNNNNNNNNNNNNNNNNNNNNNNNNNNNNNNNNNNNNNNNCTCTGTGTCCTGTTGAAATATAA
TCACGTGGATAAGAAAGCTGTTAAAATTAATCAGTTAAAATCTCGGTTTCCCTTGAGGAGTGGGCAAAAGTTTTTAACAGGGTATCGTCTTTTGGAGCCT
AGGAAGCGGCCTATTTATGTTAGCCTAGCGGCGTGTAGTATTGCAGTTGGCCTTGTTAGTGTTATACATCAAAAAGCTACAATATTCGGGTTGGCATTTG
TATGTTTTGGTTTGATTGGCTTGGGTAGAAGGGCTCAAGGTTGGTTTGAAGAGTTTAATATAGAAAAATGAAAGCGGCAGCATGGCAGGATGACAGTTCG
AGGAATTAAGGTGGGCATAGCTTTGTTTATTACGTCTGAAGCTGCGTTTTTTGCATCTTTTTTTTGAGCTTTTTCTCATGCATGTTGGGGCAGTTGTAGG
ATAAATGTAGTATGACCACCAATTGGGTTTCGTTGTATTTCCCCTTGAAAGTGGCCTATGTATAATTGTGCTTTATTAATCGGGTCGGGATTAACAGTAA
CTTACGCTCATAAAGCAGCTAAGTGGCAGGAGCGCAGCCCATATATTCATGAAAAGCAGGTTCATAAAGGTCTCAATGTTACCTGTGCTTTAGGAGCTTT
TTTTATGTTAATCCAAGCATATGAGTACTGAAGAATGCCTTTTAGGATGTACGACAGGGTTTATGGGTCTTGTTTTTATATGATAACAGGGTTTCATGGG
CTACATGTAATTGCAGGGACGGTATGATTGGGTTGTTGCGGGCAAGCAGCTAGTAACCGAGCATATATAATACGGCGTCCTCATTTGGGGATTCAGCTGG
GTGTTTGATATTGACATTTTGTTGATGTTGTGTGGCTATTAGTTTGAGGGGTGGTATATGTCAATGGGTCGGTTTGGTACTAGCAGAAAAAAANNNNNNN
NNNNNNNNNNNNNNNNNNNNNNNNNNNNNNNNNNNNNNNNNNNNNNNNNNNNNNNNNNNNNNNNNNNNNNNNNNNNNNNNNNNNNNNNNNNNNNNNNNNN
NNNNNNNNNNNNNNNNNNNNNNNNNNNNNNNNNNNNTAGGTGTTGCGGGGGCCTTGAAAGCCTTTGAAGGGTGTGCAATCCATCCGTCGTTTAGCTTGCA
AAAGTCTTTAATTAAACGTAAAAACGGGGTAATGGGCTTTATTTCTGGAATAGTCTATGATTTGCCCTGCCCAAAAAATTTAAACTACTGATGAAATTAC
GGTTCAATATTAGGTGTGTGTTTGGTGGGACAGATTTTAACTGGATTATTATTAGTGGTTCATTATACACCTCATGTAGACCATGCCTTTGACTCTGTCT
GTCATATTACACGAAATGTGCCGGGGGGCTGGTTATTGCGAAGGTATCATGCTAATGAAGCATCAATGTTTTTTATTTGTATGTATATCCATATTGGACG
TGGTTTGTATTATCATTCATTTTATTTTACCAAAACTTGATGTATTGGAGTTACACTATATCTTATAAGAATGGCGGAAGCATTTTTTGGTTATGTTCTT
CCGTGGGGGCAGATATCGTACTGAGGCGCTACTGTCATTAGAAACTTGTTAACTGCTATCCCTTATATTGGTCAAAGTTTAGCAGAATGAGTGTGAGGGG
GCTATACTATTGGTGATCCCACTTTAAAACGGTTTTTTGTTCTTCACTTTATTCTTCCTTTTATTATAGTATTTATAGTGATCATACACTTAATAAGTCT
CCATGAGCATGGATCGGGAAATCCGCTGGGGGTGAGGAGGGATTTGGATTGTATTCCTTTCCATCCGTACTATAGATCTAAAGATTTATTTGGGATTTTA
GTTATAGTCTGAATTACTATGAGGATTTGTCTAATTGCACCAGATGCATTTGGAAATTGTCAGAACTTTATTAAAGCAGACCCAATAAAGACGCCCATTC
ACATTCAGCCAGAGTGGTATTTTTTATTTGCATATACAATTCTACGAAGTATTCCTCATAAGGTAGGCGGAGCCGTAGCACTATTGTGTTCAGTGATAGT
ATTATACATCCTTCCTTTAAGACCATATTGTTTTTTTCGTGGGCTAGCGTTCAACCCTCTTGGACAAATTTATTATTGGTATTTTGTGGTTAATTTTATC
TTGTTAAGATGAATTGGTACTTGCCCTGTTGAGGAGCCTTTTATTTTTATGGGGCAGATTTTTACGGGGTTTTACTTTTTTTATTTTTTCTCCTGGTACC
CATTATGTCGATTTTGGGAGGTTGTTGTTTTACGTTGCGGTAAAATAGGAGCGCTAAGTTGAGATGATAAAAACCTTAGAGCTAATAAGGCTTACAAGGA
AGTAGCAAAGGCCTGGATGCCTAGTTTAGGTAGAACGTTGCCTTGTGGCGGCAAAAGCAGCAAAAGCTGGCATCTAAATATCATATTATGCCAGAGATTT
ATGGGCCGCTTTGATGTGGCGGTTACGAGTTATGTGACTCTAATATGATAGAGTATAAAATTATTTTCAAGGTTTAGCCCAATCGAGGTAAGGGTGAGTA
TTGCTAAAGATAAAAATGTCAATAAAAAACCGTGAGGGTTTTCCCCGGACTAAGAAGTAGAAAGTAAAAATCTGTACTTTTTGTATCATGGTCTATAGAG
AGTTATACCAAAGCTGGTTATTCCCGAAAGTTCAGGAGCTACTTAAGATGTAATGTGGTCTGTTTCATAATACCTGCTAAGCGTTAAAGTAGCGGCGACA
TACCAATCGCATGGGCTGATAGCTGGTTGTTACGAAAACATACTTTAGTATGGGGGGACTGAATTCAGCTTTCTCTATTATTTTTAGTGAAAAGCAAAGC
AGTCTTATTCGGGCTGTTGGGGATAAGCTGAGCAGGATAGAAATGTATGGGTTAATGTGGTAGGGTTAGTAGTGCCCAACCTTAAAAGTTTTGTCCAAAA
TAATTACATATCAAGATTAATAGTATTATACGTGACCCATTCAATTAATTTTAATGTATGGATTAGTATAGAATGAGTAGCTATTTTATATAGTATGGGC
TTTTCTTATTAAGAATTTGCCATTACAAGTTGTAAATAAAAATCTAGATTTTTCTAAGGAACTCGGCAAACATTTTCTGCGCCTGTTTAACAAAAACATC
TCTTCTAGTATGATATTAGAAGTAGGCCCTGCCCGGTGCCTTGCGAGGTAAACGGCGGTGTTAAACCTTAAAGTAGCGTGATAAGTCGGCCTTTAATTGG
GGTCTGGTATGAAAGGGTTGACGTCGGAAAAACTGTCTCGGAAGAATTAAGTGAAATTTACTTTTAAGTGAAAAGGCTTAAATTAAAGTAAAAGACGAGA
AGACCCTGTCGAGCTTGAGGGATTTGAATGTTTATCAAACGTGATTAGGAGTTTGGCTGGGGCAGCAATGGAGGTAGCCTCCGTTTTTAGCGCATAGATC
CATTTTATCTAAGATAATGAAAAAAGAAAAAAGCTACCGCAGGGATAACAGCACAAGACCGCCTCAGAGGTCGTATCGAAGGCGGTAAGTGTGACCTCGA
TGTTGGATTAGGGTAAACCTCTTTGTGCAGGAGCAAAGCGGGTAGGACTGTTCTTCCTTTAATCCCCTACATGATCTGAGTTAAGACCGGCGTGAGCTAG
GTCGGTTTCTATCTTTAAAAAAGGCTGGCTCTCGTACGAAAGGATCGAGGTGGCTAAGATTTTAGGCTTATGTTTTATCCCTAATATTAATTAATTGCCA
GCGTTTTAGTGGAATGGGGTGTATGATAGTATCTGTAGTTGCGTGAATTACGTTTTTCTTTATATTAATAAGCACTGCTTTTTTTATTGTTATTGAGCGC
AAGATTTTAGGGATAGCACAATTGCGACATGGACCGAACAAACCATCTCTAAAGGGTTTATTAGTGTTTTTAGCAGATGGCGTCAAGTTGTTTACTAAGG
GACTGCTTATTCCCAATAGGGCTAATAAGATATTATTTATCACGGCCCCTGTGTTTATGTTTGTCTTATCTTTTGGAGTGTGGATTATTTTTCCATCCCC
ATTTCCTGTCGAGTACTATAAATATAGGGTTTTATATTTTTTAGCCCTCTCCGGAACAAACGTTTTTGCAATTATCTTGGTGGGGTGAAGTTCTAATTCT
TCATATGCTATGTTAGGGTCCATACGAGCTATCGCTCAGAGAATTTCGTACGAGGTGGCTATATTCACAGTTTTTATATGTCCTTTATTGCTTATTTTTG
GTTTTGAGTTTCAGCGAATATTGGATGACCCTGTTACTACTTGAGCATATTGTTCTAGTAGCTTAGTAATGTGGTTCATTAGGATTTTAGCAGAAACGAA
CCGGGCGCCCTTCGATTTTGTAGAGGGTGAGTCTGAGCTGGTAGCTGGGTTTCATGTTGAGGTCGGCGGAGGCCTTTTTGCTTTGATCGCACTAGCGGAG
TACGGGGCAATTATTGGAATAAGGGTGTTTACAGCTGTGTTATTTTTTGGCGGGGTGGATTCGGTGTTGCTTCTATTAGTTGTGCTTAGGGTTTGTTATC
TATTTATTTTAGTGCGAGCGGCTACACCGCGGTACCGATATGATATGTTAATAGATTTTTGTTGAACAAAACTTTTGCCTATTGCTATGTGTAATTTTTT
ATTTANNNNNNNNNNNNNNNNNNNNNNNNNNNNNNNNNNNNNNNNNNNNNNNNNNNNNNNNNNNNNNNNNNNNNNNNNNNNNNNNNNNNNNNNNNNNNNN
NNNNNNNNNNNNNNNNNNNNNNNNNNNNNNNNNNNNNNNNNNNNNNNNNNNNNNNNNNNNNNNNNNNNNNNNNNNNNNNNNNNNNNNNNNNNNNNNNNNN
NNNNNNNNNNNNNNNNNNNNNNNNNNNNNNNNNNNNNNNNNNNNNNNNNNNNNNNNNNNNNNNNNNNNNNNNNNNNNNNNNNNNNNNNNNNNNNNNNNNN
NNNNNNNNNNNNNNNNNNNNNNNNNNNNNNNNNNNNNNNNNNNNNNNNNNNNNNNNNNNNNNNNNNNNNNTATTGCTTAGGTTTCAAAGTAAATAAAAGT
TATAAGACTAGCGATGGAGAGGGTTTTATATTTATAATCCACGCTTATATGAAATAATTATCATGGGAAATAATAATATATTCAGGATAAAAATAATAAG
GACAATTAGAGCAAAACCTCATACACAAAAGCAAAAAAAGGTTACTAATAAAGCTCCTTGAGCTGCTTCTCATTTTTTTAAGGTAAAAAGTGTTGTATTA
GATTATTCTGATTCTTCCAAAAAACCTTTAGGGGCGGGTCCCACCCCATCCCCTACCACAAACAAGGGTATTATACGATGGTTTTGAAGGGTGAACCACA
AAGATATTGGAACCCTTTACTTTTTATTAGCACTATGGGCCGGATTAGCAGGGGCGTCGTTTAGGGTGATAATTCGAACAGAATTGGCATGGCCTGCTTC
ATGGTTGCAGAATAATGCCCTTTATAATGTAATTGTTACAACTCATGCCTTAATTATGATTTTTTTTATGGTAATACCAGTCATAATAGGTGGATTTGGA
AACTGGCTTGTACCTTTAATAATAGTAATACCAGATATACACTTCCCTCGTTTAAACAATCTAAGGTTTTGGTTTGTGCCAAATGCATTTTTTTTGCTCG
GAGTGTCTGGGTTTGTAGAAGGAGGTGTAGGAGCTGGTTGAACAATCTATCCCCCTTTGACTTCTATTGATTTCCTAAGAGACCCTTCTATAGATCTTGC
TATTTTTTCGCTTCATCTTGGGGGTGCTTCTTCTATTGCAGCTAGGTTAAATTTTGCAAGGACTGTAGCTAATATACGTCATCAAAAACGTGGATTTCAT
AAGATCCCGATGTTTCCAGTGTCATTGGCGATTACAGCATTGCTTCTTATTGTAGCAATGCCTGTTTTAGCTGGGGCTTTAACTATGTTGTTATTTGATC
GTAATTTTGCTACATCGTTTTTTGATCCTGTTGGCGGTGGTGATCCTGTTTTGTTTATACACCTATTTTGGTTTTTTGGGCATCCAGAGGTGTATATTTT
GATTCTCCCTGCTTTTGGGATGGTCTCCCATATTGTAGAGCATCACTCAGGCAAAAAACGTTTGTTTGGGAAGTTAATAATAATTTATGCGATATTATCA
ATTGGTTATTTGGGTTTTATTGTTTGAGGGCATCACATATTTACCGTGGGGCTAGATGTTGATAGTCGAGCGTATTTCAGAACGTTGACTTTGATTATTG
CTGTTCCAACTGGTGTTAAAGTTTTTAGTTGGGGGGCTACTTATCTTGGTTCTACACCTAAATGGCGTCCTAGAACGTTGTGGTCGATAGGGTTTATTGG
TCTGTTTACAGTGGGGGGATTAACAGGGATTGTCCTAGCAAGTGCTTCTTTTGATGTTTTATTGCATGATACTTACTATGTAGTGGCTCACTTCCATTAT
GTATTGAGTATGGGGGCTGTATTTGGAATTTTTGGTGGGTTCTACTTTTGGTTTCCTTTATTTACAGGATTAGGGCTTCATCCTGTATGAAGTAAGGCAC
ATTTCATTCTAATAGTATTAGGTGTCAATTTGACCTTCTTCCCTCAGCATTTTTTAGGGTTATCAGGCATGCCGCGGCGATATCCTCATTATTCAGTAAG
ATATTTTCTATGGAATTTTGTATCCTCTTATGGGTCAGAGCTTTCTTTGGTTGCTACTTATTTGTTTTTATTTATTTTATGGGAGGGCCTTTATGCAGAG
CGGCCTCTTATCTTTTCTGATATTGTTAGGCCGGAATGAGCTCAAGATCTAATGCCCTTTGGGCCGCACGGCTCAAAAAGTAACATGGCTTGCGTTCAAA
CAAAGCCCGCTAAAAGAGCAGGGTCAGTTTGGTACTTTTCTCCTGTTAAGGGGTCTAAAATTAAAAAGGTGATTTATAGGAAGTAAGTGCTTTATAAAGG
TACACATATTAAGCGCAAATCGAAAAAAAATAGGATAANNNNNNNNNNNNNNNNNNNNNNNNNNNNNNNNNNNNNNNNNNNNNNNNNNNNNNNNNNNNNN
NNNNNNNNNNNNNNNNNNNNNGAGTGATTCAGTAGTGCCATGTGGCTCTTTTCTTTGATACTCGATTTAATTTCAAAATTTGATCACTTTTCAGGAAGTA
ATTTTTTAACATCATCAGTTTATTGGGTTTTAACTTTGGGGACACTAGTTGTGTTTTTAAATGGGAGTACGTATTGAGTGGCAATAAGTCGAGGAGAGGC
TTTTGTTTTGTCTCTTTTGTTATTTGACCCGGCGAATTTTCGAGATAGCCGTGCGTTTAGGGACCCTGGTTATAGGGTATTAGTGTGTAGGGCTTGGCTT
ATGGTGGGGTACACAGGCCTTTTGTCTTTATTTCCATATTACAATGATTTAGCACGAGAACCAGCTTTTATCTATAGTGTTACGATGATCTTATGGTGGT
ATGCGTTATTATCTTACGGAATTTCATCGTTTCGGCAGTTTTGATACGGCCTTTTTTTAAACTCAAAAAGTGCTACTTATTTTATTTTATTGTTTTTTTT
GGAAGCTGTTAGATGGGTTTCTCGAGGGTTGACTTTTGGGGCGCGGTTTTTAGCTAGAAGTATGTTTGGGACTGCCGTAAGATATGCTTTAGCAGGTCGT
CTCTCAGTTGATGTTGATTTGGAAGAGCCAGCTAATATAGATGATCTATCAGGAGGGCTAGATATTGCGGTAAAGGATTTATCGTTAAGTGCAAAAGAGT
TCGTAGAGGGTAATAGGCTTTTTTCTAGCAAGAGCCCCACCGGGGAAGGGCTTGATTGGTGGTTCTCAGGGGCTCATTATGACCTTTTTCCAATGATAAA
GTGGCAGTACAGATGGTCAGGACATACTGCGTCTCAGGTGTTTGTTGAAATATTTAGAGCTCTAGGTAGCGCTTTAAAACAGTTATTTTATTACCCAATT
CATAATTTTATTAGTGGTAGAAGTGTTGTTTTATTAGTTTTAATTGTTGCTTGAAATTTTTATGAGATCGTTATGGTGGTGTTCCAATGTTATCTGATTG
GTTTGTTAGGCATTTGTTTTTGCGTAGTAGAGCCTATAAGGTACAGGGACGGCAAGATAAGGGTGAAAGAATTTGTATTGCGTAAGCGAGCTAATAAAAT
GAGTGAAATACGANNNNNNNNNNNNNNNNNNNNNNNNNNNNNNNNNNNNNNNNNNNNNNNNNNNNNNNNNNNNNNNNNNNNNNNNNNNNNNNNNNNNNNN
NNNNNNNNNNNNNNNNNNNNNNNNNNNNNNNNNNNNNNNNNNNNNNNNNNNNNNNNNNNNNNNNNNNNNNNNNNNNNNNNNNNNNNNNNNNNNNNNNNNN
NTTTTGGTTTATAATCTTTAGGGCCTGTAGGATTATTATAACTGAGCAAAAGCATGTTATAAGGTTGTTAATGGCGCTTGAAATTTTAAGAATTGGAATC
TATAGAGTTATAGTTGGCGTATTAGCGTATAATGGGGCAGTAATATTTTGCTTGGTATTTTTAACCTTGGCTGTGTGTGAGGCGGTATTGGGTTTAAGAG
TTTTAGTTAGTATTGCTAAAGGTTATGGTAAGGAAAAGAGTCCTGCCTTTTTTTTATTGAAGTTTTAAATGAAGTATAATGAGAAGGTTTGAATTGGGAA
TAGTATATTTTGTTGGAGTTGGGGGATTTGGTGTCTTGTTGCTTTTTCTAGCTAAAAAGTTAGGTAAGAAAGGTCGTGCCAATATATACGCAGCTAGGGC
ATTTGAATGCGGTTTTCAAGCAATCAGAAACGCTCGCACGCCCTTTTCTTTGAAGTTCTACATTGTGGCATTAGTATTTTTGGTGTTTGACGTCGAATTA
ATCTTAGTCTTCCCTTATTTCTGTGGTATCGGGCCTACGCCTTGAGGTGTGTTGGCTTTGTTCTGTTTTATAGTAGTACTCCTAGTTGGGTTGGTACACG
AGTGTAATGAGGGGGCTATTGAATGGCATTGATAACAAATCGTGTGGGTGATGTGATATTTCTAGTAGTAATTAGGTTGTTAATTGGAGTAAATAGGCTA
TATTTTGATAGTGTTGAAGAGTAGTAGCTATTGCATCAATTTTTAGTTTCTACTTACAGAGAATTCAAAATATTGGTTTATCTGTGAGGTTAAGGCATGG
AATAATATTTGAGCTAGCGTTTTGTTTAGATAGGTATAGGGTCATGTTTGGTGCTGTGGTGGGGGTTATTAGGGGGTCTGTTCTTATCTTTTCTGAGTTT
TACATAGCTGATGAGGTGTTCAAAAACCGATTTTGTGGTCTTATCTTATTATTTGTTGGTTCTATATTTGTGTTATTAATTGCTGATAATATAATAGCAT
TAATAATTGGGTGAGATGGCTTAGGTTTAGTGTCATTTTGTCTTGTGGGGTATTATGATAGTAAGTCAAGATTGAGTGCTAGTATATTAACTTTGATAAC
AAATCGTGTGGGTGATGTGATATTTCTAGTAGTAATTAGGTTGTTAATTGGAGTAAATAGGCTATATTTTGATAGTGTTGAAGAGATAGCTGCAAGGGGC
CTGGTGATGTTAATAATTTTAATTGGTAGCGCTACTAAAAGAGCTCAGATTCCTTTTTCTGCATGGCTACCAGCTGCGATAGCAGCCCCAACCCCAGTCT
CTACGTTGGTACACTCTTCTACCTTGGTTACAGCAGGTTTGTATGTAATATTTCGATTTAGAAGGTCTTTTGGTGGGGGGCTTGGTACTGTTATATTTGT
TATGGGATTTTTTACTGCTTTGATAGCTAGAAGATGTGCAACTGTAGAAGCAGACATCAAAAAAATTGTAGCTTTGTCCACATTAAGGCAGTTGGGGTTG
ATTAACCTAGGGCTTTCAATCGGAATGAGTGATCTAGCATTTTTTCATTTAATCGTACATGCTTTATTTAAGGCACTGATGTTTATGTGCGTAGGTTGCG
TAATTATAAGAGAGTTTGGAGCCCAGGAAATTCGTCGGATTTCTGGTTTGTCAAAAAAGATACCAACTGTAAGCATGTGATTGTTGGTCGCAAGGATGTC
CTTAAGGGGGTTTCCTATGATAGCAGGATTCTTTTCTAAGGACTTACTATTAGAAGCTGTAATCAGTAGGGGGATGAGGGTCTTATGTATGAGGGTATTT
TTTCTTTTATCATTGTTAACAGTGTGCTACTCTTGGCGCTTGATTACTGCTCTCTTTTCTTTTAGAGGGGGCAGTGTGGTTTCATTAGTCGGGGAGCCGC
CAATGTTTTTTGTTTGTACTTCTATTTTAGGGCTAGGAAGAGTTTTAGGTGCTAAAACTCTTGAAGTAACAATATTAGAGCTAAATAATCTTATAGTAGT
TAATGAAGAGGATAAGATTTTATTAAGTTTAGTAGTTTTAATCAGTGTGGCTATGTTCAGGCTCGTTACCCCTTCCCATCGTATTGCTAATGTAGAGCTA
ATAGAGCTATTAAATACAATGTTTTTCCTTAGAGTGGTTAGGGGGTCCCCTATCTCTAAAAAAGGTTTAAATTTTTGTATAAAAAACGGACCGCTAGTCG
AGGTTGGTATGGAGTATTATTTTGGTGAATGAGCAATTCGCACGGCGACTAAAAAAGCCATAAAAGTTAGAGGGGTGCCATTACACTGAGGTGCCTGAGG
TTTTTTTGTCTATTATTTAGCTGTGGTGTGTGCTTTATTTTTAATTATTTTTATAGTTGTTTAGTTGGTGCGGTANNNNNNNNNNNNNNNNNNNNNNNNN
NNNNNNNNNNNNNNNNNNNNNNNNNNNNNNNNNNNNNNNNNNNNNNNNNNNNNNNNNNNNNNNNNNNNNNNNNNNNNNNNNNNNNNNNNNNNNNNNNNNN
NNNNNNNNNNNNNNNNNNNNNNNNNNNNNNNNNNNNNNNNNNNNNNNNNNNNNNNNNNNNNNNNNNNNNNNNNNNNNNNNNNATTTGTTAGCTCTTTTTA
TATGTCCTTAGCATTTTGGTGTTTTGGTTTAATAATAGCAGTGTTTTCTAAGGGGATTATCGGGGTGATAGTAGGAATAGAAATTACTTTTTTTATAGTA
ATCCCACTGATGTTGTTATCAGGGGCGAAAAAACCTACCAACCTTAGAGAGGCAGAGGGAACCCTGGTGTACTTTGTATTTCAATTATTAGGGAGAATGC
TTATATTTCTAAGAGTAATTTTGATAGCATTTTCTTCAGCAGGTTCTTTATGGGTTTGATTGATGTTTATTATAGGAGTAAGATCTAAATTAGGAATCTT
TCCTTTCCATGCTTGAGTAGCTACAGTTACAGGATTATCTAGGTGGTTGGGAGTTTTTTTTGTTTTGGTTTTAATAAAGTTTGCGCCGTATTGAATGCTT
AGGGGGTTGGGGCTTCCTTCTATGGTTGTGAGTGTTTTAATTATTCTAAGGGCTTTAACGACTATATTAGGTGCAATTGCAGCATGTAATCAAAGAACGT
TGCGTGGTGTTTTAGGGTACTCATCTCTTTCTCAGAGGGGGTTTATAATAAGGTTAAGTTTGGTTAGTGTTTATTATTATATATGATATTTTTATTTATA
TAGTGCCATTATATTTGTACTGGTGATCAGATGTTTACAAAAGAGGTCTTCTTTAGCGGTAATAATGTCATTAGCATCATTAAGGGGGGTCCCCCCTTTG
ATGGGGATATATATAAAGTTTGGTGGGTTATATTGTTTAAGAAGGGTCTCGATGAGGTTATGTGTTTTCTTGGTGGTTTGGTCATTGTTTGGGTTTTTTT
ATTACTTTAATGGGTTAGTAGCAGTTTATTACAGGAATCCAAATCCAGATAAAACAGTATGATGGGTTGTAGTGATAAATATTTTTTTTGGGCCAGTAAT
ACTGATAGGGGNNNNNNNNNNNNNNNNNNNNNNNNNNNNNNNNNNNNNNNNNNNNNNNNNNNNNNNNNNNNNNNNNNNNNNNNNNNNNNNNNNNNNNNNN
NNNNNNNNNNNNNNNNNNNNNNNNNNNNNNNNNNNNNNNNNNNNNNNNNNNNNNNNNNNNNNNNNNNNNNNNNNNNNNNNNNNNNNNNNNNNNNNNNNNN
NNNNNNNNNNNNNNNNNNNNNNNNNNNNNNNNNNNNNNNATTTTTTATTATACTTATTATTTGGTCGAGCGGTGAGCGGTACTATAGATTTTAATAGTAT
TAGCAGGGTTTATGTTAATAGCTTGTGATTATCATTCGTTCGGCCTGTTATTTTCGTTGTTATTAGTGATTAGAGCCTCCGTGATATGCGGGTGAGGTGG
CCAGTGTTATGAGCTATTGAGGCGATGGGCTGGTGTAGATCAGCTTTCAAAGTCATTAGTGTTTTTAGTTGTTATTGTTAGTATTATAGCTTATTATTCA
GCTTCAGAAGAAGAAGCGCTTGGCTTAGGAATAATAGTTGTTGTCAGTGGTATTATTGCGGTGTTAATTTTTATTTGCGCTCGTCTTTTCCCCTTTTTTT
TTATGTTTGAAGCCAGGTTAATTCCAATGTTTGGAATGATTGTAGGGTGGGGGTACCAACCAGAGCGTTCCCAGGCTGGTATTAGAATAATAATTTATAC
TTCAGCTGGGTCATTGCCAATGTTTTTGTTTATTAGATGGGTAGATAAAATCTTAGAGAGAGATAGCATCATCTTATTAAGCCTGTCAATAGATGGGGTT
AGGCTAAGCTGGTTTTTATGGGTGTCAGGAATTTTGGCTTTTTTAATTAAAATGCCATTGTTTGGGCTTCATGGTTGGCTGCCTAAGGCTCATGTAGAGG
CACCAGTGTCTGGGTCTGTTATTTTAGCGGGTATTATATTAAAGTTTGGTGGGTATGGGCTTATACGATTTATATGGGTGTTTAAGTGAGAAAGTTGCAG
GGCCCTTAGGGATCTTTTGTTAATAGGTGCGTTATGAGGCGGGTTTGTAAGGACTTGGCTGTGTGTAGTACAGGCAGACATAAAAAGTTTAATTGCATAC
TCGTCTATCAGGCATATAAGCCTTGTGATAGCCGGGATTTTATCTTGCACTAGAATGGGGTGAAGAGCAGCTCTAGTGTTAATGTTCAGACATGGGCTAA
GGAGCCCCATTCTTTTCATAGCCGCTAATTATAGTTATGAAATTTACCAGTCTCGGAGTATGGTCTTATGTAAGGGTCTCTTAAAACTCCAACCGATACT
TGTCGTTGTGTGATTTGGTGGTGTTGCGATATCTGTGGGATTCCCACCTAGATCTGCTTTTTTTGCTGAGGTAGGGCTTATTTCCAGGGGGTTTATACAG
AGGGCAAGAGCAGGGCTAGTGATAGGTCTAATATGCTTTATATCATTTGGGTATTCTTTTTTTTTGTTTATATCAGTGACCCATGGTGGTGTTAGTAGAT
TGATGAAAGCTAGTGCGGAAGAAAAAAGGTTCGGATATTTAATTTTGGTTAGAGCAGTAACATTAATTATACTAACGGGAATATGTATGGATTTATTTTT
TCTAGGTTAAAAAGTAGGGTAGATGTAGTAAGTTTTTGATATAAAGGGAAGGTACTCCCCCACCACCCAAATATTTATTACATTATATCTATTTATTTGG
TTAGTAGTAGCTGGTTGTTATAAGAGCCTAAGTTAATCTTAAATAGAAGTGGGAGTCCATCTATAAAACATCCTTTTCTGGTCAATAGTTTTAATAATAA
AGTTGGTTTCTTCGACACTAAAAGGTGGCGTGTGTATTAGATTTTTGACGGTCATAAGCGCAGGGTGGGTCTTTTTCNNNNNNNNNNNNNNNNNNNNNNN
NNNNNNAAATAGGATTGCTTTAAAGTAGTAATGGTGGGCTGTCTTCCCCTCAAGCAAGGATGGTACAACTCAGAACTTCGTTATGACTAGCAACTTATAT
TTCAGTTGTGTTGACAATATTCCTTGTTATGGCTATTATTTGGTGAAGAGGCAAGCGGCGATACAAGTTTTTATAGTGTGGCAAGCTTAGATTAATAATT
TATGGTGTAACAACCGTTTAGGTTGATACTAGTGGTGGTGGTTGTGTTGTTGGGTAATAAGTCGATGTAAACTGGCTTTGCCGAGCTTTTAGTTGTTTCT
GATGGTATCGTAGGTATTAATTAGACATAAAATAAGCACAAACAATAGTTAATGGTACTTTTGATGTGTTATTTGTGGTTGATTTTCCTTCTTTTGTGTT
TAAAGGTAAGTTAAGTCTATTACTCGGATTGGTTTGCAAGGCAGAGTACTAGCTAATGCTTTATCATATAACTGCTAGCTGGGTAGGCAGCTATCTGAAC
GAAGCCGCTAAATTTTAATTGTCTTGATTAGTGTACAATCGACTGTCTTTTGTAGGTTAACGTCGAGGTGTGTTTGTGGGCAGGGGCTTTGTGTTTAATG
GCTTTTACAAGAAGTGTATGCACGGATAGCAACAGGCTTGACGTGATTATATTACTGGGTACTTAGTTATACATACGTGATAGCAGCTTATGGCGATGTT
AGCATGTTAATAGAACTCAGTGGAGGAAATAAAGTTGGAGAATCTATTCTTTATTAAAGCACGTAGCACTAATTATACCGGTAGGAAGTAATGACTGGGT
TATTTCTTTATAATTAAAAAAAANNNNNNNNNNNNNNNNNNNNNNNNNNNNNNNNNNNNNNNNNAAGAATCCTCCTTTTTACTATACAATAGAGCTGTTA
TTTTCAGATAAAAATCGATCACAGGAAATTAGTTAAGCCTATTAATAGCCAAAAAGATTGAGCATTTTACTAGTGGGCAACAGATGTAAGTTGTCAGGTG
GAATAAAGGGGCATAGAGCTAATAAGCTCTATGCCCCTTTATCTATCAAGGAAGAGCTAAACAGGCTTTGCACACCAATGCAATAATGGGCTATACTTGA
AATTCAATCATCATAGCTATGTATCCCGTAGCGGCGTGNNNNNNNNNNNNNNNNNNNNNNNNN
